# Supplementary material for: Frequency dependence of surface acoustic wave swimming
Source: J R Soc Interface. 2019 Jun 19;16(155):20190113. doi: 10.1098/rsif.2019.0113 (PMC6597766; doi:10.1098/rsif.2019.0113)
Supplement: Data Accessibility [file rsif20190113supp2.xlsx]

## Sheet: Sheet1
Frequency (MHz)	Distance measured (m)	Transducer Correction Factor	Distance Corrected (m)	Acceleration (m/s)	Force (N)
11	0.0035	1	0.0035	0.028	6.5688e-05
11	0.003	1	0.003	0.024	5.6304e-05
32	0.0035	0.317479	0.0110243	0.0881947	0.000206905
32	0.0035	0.317479	0.0110243	0.0881947	0.000206905
97	0.005	0.116162	0.0430434	0.344347	0.000807839
97	0.005	0.116162	0.0430434	0.344347	0.000807839
119	0.004	0.120873	0.0330927	0.264742	0.000621084
119	0.0045	0.120873	0.0372293	0.297834	0.000698719
183	0.002	0.0733942	0.0272501	0.218001	0.00051143
Mass of boat+device (Kg)	t (s)
0.002346	0.5
Frequency (MHz)	Average Force (N)
11	6.0996e-05
32	0.000206905
97	0.000807839
119	0.000659902
183	0.00051143
